# Supplementary material for: A Systematic Review on Antimicrobial Pharmacokinetic Differences between Asian and Non-Asian Adult Populations
Source: Antibiotics (Basel). 2023 Apr 23;12(5):803. doi: 10.3390/antibiotics12050803 (PMC10215324; doi:10.3390/antibiotics12050803)
Supplement: Supplementary file 1 [file antibiotics-12-00803-s001.zip]

Archive with 1 entries (1 files):
- antibiotics-2311620-supplementary.pdf
